# Supplementary material for: Combined Gold Recovery and Nanoparticle Synthesis in Microbial Systems Using Fractional Factorial Design
Source: Nanomaterials (Basel). 2022 Dec 24;13(1):83. doi: 10.3390/nano13010083 (PMC9824045; doi:10.3390/nano13010083)
Supplement: Supplementary file 1 [file nanomaterials-13-00083-s001.zip]

Archive with 1 entries (1 files):
- nanomaterials-2102490-supplementary.pdf
